# Supplementary material for: Technical considerations for cost-effective transposon directed insertion-site sequencing (TraDIS)
Source: Sci Rep. 2024 Mar 21;14:6756. doi: 10.1038/s41598-024-57537-6 (PMC10958030; doi:10.1038/s41598-024-57537-6)
Supplement: Supplementary file 1 — Supplementary Tables. [file 41598_2024_57537_MOESM1_ESM.xlsx]

## Sheet: Table S1 - List of strains
	Supplemental Table 1: E. coli Strains Used in This Study
	ID	Strain Origin	Reference or Source
	AB_00116	Isolated from a freshwater environment	Aaron Best's laboratory at Hope College, Holland, Michigan, USA
	MS69-1 (HM347)	Isolated from the colon of a control patient with abnormal histology in New York, New York, USA	BEI
	D43HC1	Derived from E. coli ATCC25922 strain that had been exposed to 100 mg/L of the antipsychotic drug quetiapine for 6 weeks in in vitro culture. Previously characterized as multi-drug resistant.	Kyono et al. 2022

## Sheet: Table S2 - Primer Sequence
	Supplemental Table 2. Primers used in this study
	ID	Purpose	Sequence (5' to 3')
	YK0194_EZ-Tn5_KAN-2_F2	Amplify KAN2 transposon (5' phosphorylated)	/5'Phos/CTGTCTCTTATACACATCTCAACCATCATCGA
	YK0195_EZ-Tn5_KAN-2_R2	Amplify KAN2 transposon (5' phosphorylated)	/5'Phos/CTGTCTCTTATACACATCTCAACCCTGAAGCT
	YK0196_TraDIS_KAN2_F1_N3	Fwd primer for 1st PCR (Nextera i5 adaptor + 3N balancer)	tcgtcggcagcgtcAGATGTGTATAAGAGACAGNNNGCATGCAAGCTTCAGGGTTGA
	YK0197_TraDIS_KAN2_F1_N3C	Fwd primer for 1st PCR (Nextera i5 adaptor + 3N+C balancer)	tcgtcggcagcgtcAGATGTGTATAAGAGACAGNNNcGCATGCAAGCTTCAGGGTTGA
	YK0198_TraDIS_KAN2_F1_N3TA	Fwd primer for 1st PCR (Nextera i5 adaptor + 3N+TA balancer)	tcgtcggcagcgtcAGATGTGTATAAGAGACAGNNNtaGCATGCAAGCTTCAGGGTTGA
	YK0199_TraDIS_KAN2_F1_N3ATT	Fwd primer for 1st PCR (Nextera i5 adaptor + 3N+ATT balancer)	tcgtcggcagcgtcAGATGTGTATAAGAGACAGNNNattGCATGCAAGCTTCAGGGTTGA
	YK0200_TraDIS_R1	Rev primer for 1st PCR (rev. comp of NEBNext adaptor read 1)	gtgactggagttcagACGTG
	YK0201_TraDIS_KAN2_F2_N3	Fwd primer for 1st PCR (TruSeq i5 adaptor + 3N balancer)	acactctttccctacACGACGCTCTTCCGATCTNNNGCATGCAAGCTTCAGGGTTGA
	YK0202_TraDIS_KAN2_F2_N3C	Fwd primer for 1st PCR (TruSeq i5 adaptor + 3N+C balancer)	acactctttccctacACGACGCTCTTCCGATCTNNNcGCATGCAAGCTTCAGGGTTGA
	YK0203_TraDIS_KAN2_F2_N3TA	Fwd primer for 1st PCR (TruSeq i5 adaptor + 3N+TA balancer)	acactctttccctacACGACGCTCTTCCGATCTNNNtaGCATGCAAGCTTCAGGGTTGA
	YK0204_TraDIS_KAN2_F2_N3ATT	Fwd primer for 1st PCR (TruSeq i5 adaptor + 3N+ATT balancer)	acactctttccctacACGACGCTCTTCCGATCTNNNattGCATGCAAGCTTCAGGGTTGA
	ILMN_NexteraV2_i5	Index primer for Nextera P5 end (X = 8 bp i5 index)	AATGATACGGCGACCACCGAGATCTACACXXXXXXXXtcgtcggcagcgtc
	ILMN_Truseq_i5	Index primer for TruSeq P5 end (X = 8 bp i5 index)	AATGATACGGCGACCACCGAGATCTACACXXXXXXXXacactctttccctac
	ILMN_Truseq_i7	Index primer for TruSeq P7 end (X = 8 bp i7 index)	CAAGCAGAAGACGGCATACGAGATXXXXXXXXgtgactggagttcag
